# Supplementary material for: Reference Intervals for Hematology and Clinical Chemistry for the African Elephant (Loxodonta africana)
Source: Front Vet Sci. 2021 Mar 1;8:599387. doi: 10.3389/fvets.2021.599387 (PMC7959782; doi:10.3389/fvets.2021.599387)
Supplement: Supplementary file 1 [file Data_Sheet_1.xlsx]

## Sheet: Hematology
sample nr	sampling date	life stage	sex	Manual PCV (%)	RBC(x1012/L)	HGB (g/L)	MCH(pg)	MCHC (g/L)	MCV(fL)	PLT(x109/L)	WBC(x109/L)	N Seg %	N Band %	Lympho %	Mono Normal %	Mono Bilobed %	Mono Round %	Monocyte total %	Eosinophils %	Basophil %	N Seg (x109/L)	N Band (x109/L)	Lympho (x109/L)	Mono Normal (x109/L)	Mono Bilobed (x109/L)	Mono Round (x109/L)	Mono total (x109/L)	Eosinophils (x109/L)	Basophil (x109/L)
1	31.10.2014	calf	female	40	3.95	135	34.1772	337.5	101.266	284	14.6	23	0.5	20	40	14	2	56	0.5	0	3.358	0.073	2.92	5.84	2.044	0.292	8.176	0.073	0
2	17.04.2015	adult	female	45	3.37	147	43.6202	326.667	133.531	337	14.1	26	1	27.5	26.5	16	1	43.5	2	0	3.666	0.141	3.8775	3.7365	2.256	0.141	6.1335	0.282	0
3	17.04.2015	adult	female	39	2.72	134	49.2647	343.59	143.382	407	10.2	37	2	13.5	34	10	1	45	2.5	0	3.774	0.204	1.377	3.468	1.02	0.102	4.59	0.255	0
4	17.04.2015	calf	male	37								22	0.5	24	34.5	13.5	3	51	2.5	0
5	21.04.2015	adult	female	36	2.75	132	48	366.667	130.909	277	11.9	16	0	23.5	48	8.5	3.5	60	0.5	0	1.904	0	2.7965	5.712	1.0115	0.4165	7.14	0.0595	0
6	11.06.2015	adult	female	43	3.84	146	38.0208	339.535	111.979	310	10.5	17.5	0	39.5	25.5	7.5	7	40	3	0	1.8375	0	4.1475	2.6775	0.7875	0.735	4.2	0.315	0
7	15.06.2015	adult	female	38								21	1	10.5	47.5	9.5	3.5	60.5	7	0
8	07.07.2015	adult	male	35								22	1.5	29	34	7.5	1.5	43	4.5	0
9	24.07.2015	adult	male	45	3.54	150	42.3729	333.333	127.119	229	11.4	8.5	1	23	50	13	2.5	65.5	2	0		0.114	2.622	5.7	1.482	0.285	7.467	0.228	0
10	31.07.2015	adult	male	48	3.75	155	41.3333	322.917	128	239	8.9	22	0.5	36.5	24.5	11	5.5	41	0	0	1.958	0.0445	3.2485	2.1805	0.979	0.4895	3.649	0	0
11	11.08.2015	adult	female	39	3.07	127	41.3681	325.641	127.036	348	10.2	23.5	2	23	37	6	6	49	2.5	0	2.397	0.204	2.346	3.774	0.612	0.612	4.998	0.255	0
12	11.08.2015	adult	female	40	3.32	129	38.8554	322.5	120.482	310	8.8
13	17.08.2015	adult	male	47	3.96	153	38.6364	325.532	118.687	232	9.3	22.5	0	33.5	32	8	2.5	42.5	1.5	0	2.0925	0	3.1155	2.976	0.744	0.2325	3.9525	0.1395	0
14	21.08.2015	adult	male	46	3.87	155	40.0517	336.957	118.863	253	8.5	17.5	0	38	37.5	3.5	1	42	2.5	0	1.4875	0	3.23	3.1875	0.2975	0.085	3.57	0.2125	0
15	28.10.2015	young adult	female	38	3.16	133	42.0886	350	120.253	386	14.1	28	1.5	11.5	43	7	4	54	5	0	3.948	0.2115	1.6215	6.063	0.987	0.564	7.614	0.705	0
16	30.10.2015	adult	male	42	3.3	146	44.2424	347.619	127.273	237	12.9	21.5	0	29.5	25.5	15.5	4.5	45.5	3.5	0	2.7735	0	3.8055	3.2895	1.9995	0.5805	5.8695	0.4515	0
17	10.11.2015	adult	male	42	3.66	153	41.8033	364.286	114.754	308	13.9	21.5	1	31.5	24.5	15	5.5	45	1	0	2.9885	0.139	4.3785	3.4055	2.085	0.7645	6.255	0.139	0
18	29.12.2015	adult	female	39	3.05	131	42.9508	335.897	127.869	363	10.5	28	1	14	38	10	3.5	51.5	5	0.5	2.94	0.105	1.47	3.99	1.05	0.3675	5.4075	0.525	0.0525
19	06.05.2016	adult	male									15.5	0.5	23	37.5	17	3.5	58	3	0
20	16.08.2016	adult	male	45	3.61	163	45.1524	362.222	124.654	284	12.4	25.5	0.5	27	32.5	10	2	44.5	2.5	0	3.162	0.062	3.348	4.03	1.24	0.248	5.518	0.31	0
21	24.08.2016	adult	male	45	3.87	163	42.1189	362.222	116.279	205	8.9	30	1.5	14	34	11.5	3.5	49	5.5	0	2.67	0.1335	1.246	3.026	1.0235	0.3115	4.361	0.4895	0
22	23.11.2016	adult	male	47								24.5	0	29.5	39	3	1	43	2.5	0.5
23	28.03.2017	adult	male	38	3.18	131	41.195	344.737	119.497	286	11.3	33	0.5	20	28.5	5	8	41.5	5	0	3.729	0.0565	2.26	3.2205	0.565	0.904	4.6895	0.565	0
24	05.07.2017	adult	male	42	2.93	126	43.0034	300	143.345	246	8.7	29.5	1.5	29.5	35.5	2.5	0	38	1.5	0	2.5665	0.1305	2.5665	3.0885	0.2175	0	3.306	0.1305	0
25	04.08.2017	adult	male	42	3.45	138	40	328.571	121.739	273	12.6	25	0	35.5	31.5	4	0	35.5	4	0	3.15	0	4.473	3.969	0.504	0	4.473	0.504	0
26	18.08.2017	adult	male	44	3.8	138	36.3158	313.636	115.789	227	11.6	22.5	1	10.5	44	13	6	63	3	1	2.61	0.116	1.218	5.104	1.508	0.696	7.308	0.348	0.116
27	22.08.2017	adult	male	43	3.47	117	33.7176	272.093	123.919	288	12.2	33.5	0.5	16	31.5	12	3	46.5	3	0.5	4.087	0.061	1.952	3.843	1.464	0.366	5.673	0.366	0.061
28	25.08.2017	adult	male									24	1	23.5	35.5	5.5	6	47	4.5	0
29	14.11.2017	adult	male	33	2.8	116	41.4286	351.515	117.857	269	9.1	31.5	2	12.5	34.5	11	4.5	50	4	0.5	2.8665	0.182	1.1375	3.1395	1.001	0.4095	4.55	0.364	0.0455
30	22.11.2017	adult	male	38	3.06	121	39.5425	318.421	124.183	182	7.5	28	2	15	36.5	7	6.5	50	4	1	2.1	0.15	1.125	2.7375	0.525	0.4875	3.75	0.3	0.075
31	16.03.2018	adult	male	34								27.5	0.5	13	38	8.5	8	54.5	4.5	0
32	18.04.2018	adult	male	38								25	1	23	26	14.5	8	48.5	2.5	0
33	22.05.2018	adult	male	44								30	1	27	26.5	10.5	2	39	3	0
34	01.06.2018	adult	male	48								27	3	17	46	4	0.5	50.5	2.5	0
35	20.07.2018	old adult	male	41								29.5	0.5	34	26.5	4.5	2.5	33.5	2.5	0
36	24.07.2018	adult	male	40								38.5	3	13.5	34	7.5	2.5	44	1	0
37	27.07.2018	young adult	male	39								21.5	1	34.5	28.5	10.5	1.5	40.5	2.5	0
38	31.07.2018	young adult	male	38								20.8	0.5	32.5	35.2	4.8	2.8	42.8	3.6	0
39	03.08.2018	adult	male	45								28.5	3	11	43	9.5	3	55.5	2	0
40	30.08.2018	adult	female	40	3.55	126	35.493	315	112.676	214	15.2	26	0.5	36.5	24	5	2	31	6	0	3.952	0.076	5.548	3.648	0.76	0.304	4.712	0.912	0
41	30.08.2018	calf	male	39								35.5	0	21.5	39	2.5	0	41.5	1.5	0
42	13.09.2018	adult	male	51								33	2	9.5	38	12	1	51	4.5	0
43	13.09.2018	adult	female	46								18.5	3	11	41.5	19.5	2.5	63.5	4	0
44	20.09.2018	adult	male	40	3.53	130	36.8272	325	113.314	246	7.5	25.5	1	17.5	38	12	4.5	54.5	1.5	0	1.9125	0.075	1.3125	2.85	0.9	0.3375	4.0875	0.1125	0
45	18.10.2018	adult	male	41	3.2	140	43.75	341.463	128.125	324	11.6	29.5	1	27.5	35	5	0	40	2	0	3.422	0.116	3.19	4.06	0.58	0	4.64	0.232	0
46	19.10.2018	adult	male	40								19.5	0	22	46	10	0	56	2.5	0
47	19.10.2018	young adult	male	42	3.47	148	42.6513	352.381	121.037	348	13.1	24	0	32	31	11	0	42	2	0	3.144	0	4.192	4.061	1.441	0	5.502	0.262	0
48	22.10.2018	adult	male	42	3.48	149	42.8161	354.762	120.69	275	11.1	24.5	1.5	16.5	47	8.5	0	55.5	2	0	2.7195	0.1665	1.8315	5.217	0.9435	0	6.1605	0.222	0
49	22.10.2018	young adult	male	41.5	3.46	143	41.3295	344.578	119.942	394	11.3	21	1.5	24.5	41.5	7	0.5	49	4	0	2.373	0.1695	2.7685	4.6895	0.791	0.0565	5.537	0.452	0
50	22.10.2018	adult	male	41	3.5	144	41.1429	351.22	117.143	502	11.6	21	2	19.5	40	9	4	53	4.5	0	2.436	0.232	2.262	4.64	1.044	0.464	6.148	0.522	0
51	23.10.2018	adult	male	30.5								17.5	0.5	16	36.5	22.5	2	61	5	0
52	23.10.2018	adult	male	43	3.86	145	37.5648	337.209	111.399	312	10	22.5	2.5	11	55	7	0	62	2	0	2.25	0.25	1.1	5.5	0.7	0	6.2	0.2	0
53	24.10.2018	adult	male	44	3.62	152	41.989	345.455	121.547	261	9.3	24	3.5	12	55	3	0.5	58.5	2	0	2.232	0.3255	1.116	5.115	0.279	0.0465	5.4405	0.186	0
54	24.10.2018	young adult	male	43.5	3.51	145	41.3105	333.333	123.932	278	12.5	26.5	0	14.5	42	12.5	0	54.5	4.5	0	3.3125	0	1.8125	5.25	1.5625	0	6.8125	0.5625	0
55	24.10.2018	adult	male	43.5	3.48	147	42.2414	337.931	125	332	10.4	23	1.5	14	49	9	1	59	2.5	0	2.392	0.156	1.456	5.096	0.936	0.104	6.136	0.26	0
56	28.03.2019	adult	male	38								34	0	15	30	5.5	9	44.5	5.5	1
57	02.04.2019	old adult	male									40.5	1	26	18.5	13	0	31.5	0.5	0.5
58	04.04.2019	adult	male	42								53.5	2.5	9	26.5	6.5	0	33	2	0
59	09.04.2019	adult	male	41								36	0.5	6	41	5	7	53	4.5	0
60	12.04.2019	adult	male	40								26.5	0.5	24.5	33	11	0	44	4.5	0
61	12.04.2019	adult	male	40								36	0	19	27.5	15.5	0.5	43.5	1.5	0
62	25.05.2019	adult	male	43								27.5	3.5	14.5	40.5	1.5	7.5	49.5	5	0
63	25.05.2019	adult	male	38								18.5	3.5	40	30.5	1	0	31.5	6	0.5
64	25.05.2019	adult	male	40								26.5	3	18.5	27	11.5	9.5	48	4	0
65	06.07.2019	adult	male	44.5								33.5	2	14.5	38	1.5	6.5	46	4	0
66	12.07.2019	young adult	male	44								22.5	1	39.5	29	4.5	1	34.5	2.5	0
67	12.07.2019	old adult	female	27								49.5	1	16.5	23	4.5	3.5	31	2	0
68	12.07.2019	calf	female	33								16	0.5	36	32	14.5	1	47.5	0	0
69	16.07.2019	young adult	male	42								15.5	0	51.5	19.5	7.5	3	30	2.5	0.5
70	19.07.2019	adult	male	41								31.5	0	23.5	28	7.5	5	40.5	4.5	0
71	23.07.2019	adult	male	41								24	1	23.5	34.5	6	6.5	47	4.5	0
72	26.07.2019	adult	male	43								31	1.5	14	35	9	7.5	51.5	2	0
73	29.07.2019	adult	male	33								21	0	18	39.5	9	7	55.5	5.5	0
74	01.08.2019	young adult	male	39								18.5	1.5	31	18.5	26	2	46.5	2	0.5
75	02.08.2019	adult	male	49								20.5	1	17.5	41.5	8.5	8.5	58.5	2.5	0
76	26.08.2019	adult	male	41								33	1.5	15	33.5	8.5	7	49	1.5	0
77	2016-07-10	young adult	male	38	3.09	128	41.4	337	123	437	20	26.5	1	26.5	26	16	2.5	44.5	1.5	0	5.3	0.2	5.3	5.2	3.2	0.5	8.9	0.3	0
78	2018-06-21	young adult	male	34								37.5	7	11.5	28	11.5	3	42.5	2	0
outlier

## Sheet: Clinical chemistry
Sample Nr	sampling date	life stage	sex	Alb (g/L)	ALP (U/L)	Ast (U/L)	Ca (mmol/L)	CK (U/L)	GGT (U/L)	Glob (g/L)	Mg (mmol/L)	Phos (mmol/L)	TP (g/L)	Urea (mmol/L)
1	2014-10-31	calf	female	49	62	15	2.83	164	12	30	1.23	2.04	79	5.6
2	2015-04-17	adult	female	51	52	14	2.74	115	10	50	1.68	2.05	101	3.5
3	2015-04-17	adult	female	44	56	14	2.57	95	12	41	1.2	1.57	86	2.9
4	2015-04-17	calf	male	51	124	16	2.92	187	14	37	1.27	2	88	3.3
5	2015-04-21	adult	female	52	45	16	2.89	165	11	51	2.21	1.63	103	3.2
6	2015-06-11	adult	female	49	50	18	2.88	215	9	41	1.25	1.75	90	3.1
7	2015-05-15	adult	female	44	51	18	2.63	188	9	36	1.22	1.69	79	3.3
8	2015-07-07	adult	male	51	70	16	2.86	180	11	49	1.51	1.84	99	2.5
9	2015-07-24	adult	male	46	54	11	2.88	113	9	59	1.55	2.05	104	2.1
10	2015-07-31	adult	male	50	64	17	2.85	255	9	52	1.86	2.14	101	1.9
11	2015-08-11	adult	female	44	53	23	2.83	183	10	44	1.68	1.99	88	2.3
12	2015-08-11	adult	female	44	42	22	2.55	232	9	42	1.26	1.27	87	2.2
13	2015-08-17	adult	male	48	38	15	2.74	149	7	58	1.41	1.74	106	1.3
14	2015-08-21	adult	male	48	64	15	2.81	114	9	50	1.33	1.53	98	2
15	2015-10-28	young adult	female	41	85	17	2.65	190	14	39	1.27	1.77	81	3.2
16	2015-10-30	adult	male	45	63	21	2.71	246	10	45	1.45	1.82	89	3.3
17	2015-11-10	adult	male	52	68	20	2.95	149	10	41	1.4	1.76	93	2.1
18	2015-12-29	adult	female	46	28	10	2.72	104	8	52	1.28	1.81	98	2.6
19	2016-06-05	adult	male	56	71	17	2.93	261	11	41	1.69	2.29	96	3.3
20	2016-07-10	adult	male	46	56	17	2.71	107	8	46	1.41	1.36	92	2.9
21	2016-08-24	adult	male	48	39	12	2.87	121	11	54	1.48	1.86	102	2.1
22	2016-10-06	adult	male	35	59	11	2.57	50	19	53	1.27	2.4	89	1.6
23	2016-11-23	adult	male	49	39	14	2.73	86	13	59	1.65	2.06	108	2.2
24	2017-03-28	adult	male	50	67	13	2.86	161	12	42	1.23	1.99	92	4.8
25	2017-07-05	adult	male	49	51	14	2.86	137	8	41	1.39	1.63	90	3.3
26	2017-08-04	adult	male	49	98	9	2.78	154	10	49	1.35	1.82	98	3.7
27	2017-08-18	adult	male	49	89	18	2.78	192	13	46	1.52	2.31	95	2.9
28	2017-08-22	adult	male	49	126	13	2.87	164	13	41	1.47	2	90	3.8
29	2017-08-25	adult	male	48	64	16	3.03	198	9	49	1.46	1.85	98	3.3
30	2017-11-14	adult	male	48	35	16	2.69	132	8	41	1.27	2.03	88	3.3
31	2017-11-22	adult	male	49	56	19	2.63	156	8	31	1.29	2	79	4.3
32	2019-03-16	adult	male	51	39	21	2.72	221	12	38	1.24	1.95	89	4.4
33	2018-04-18	adult	male	50	46	15	2.62	122	10	46	1.38	1.84	96	5.1
34	2018-05-22	adult	male	51	64	23	2.8	260	13	52	1.21	1.8	103	4.3
35	2018-06-01	adult	male	47	93	34	2.73	1392	20	46	1.24	2.03	94	3.1
36	2018-07-20	old adult	male	51	61	18	2.81	178	16	47	1.55	2.04	98	2.4
37	2018-07-24	adult	male	45	79	15	2.66	314	20	48	1.2	1.92	93	1.3
38	2018-07-27	young adult	male	49	180	22	3.23	356	7	44	1.61	2.17	93	2.7
39	2018-07-31	young adult	male	47	115	21	2.93	272	10	46	1.43	1.73	93	2.2
40	2018-08-03	adult	male	50	75	15	2.89	141	10	48	1.68	1.76	98	2.6
41	2018-08-30	adult	female	42	87	20	2.59	242	11	40	1.14	1.72	82	1.7
42	2018-08-30	calf	male	52	336	19	2.95	385	20	26	0.94	2.2	78	2.8
43	2018-09-13	adult	male	51	66	20	2.76	443	16	48	1.12	1.52	99	1.1
44	2018-09-13	adult	female	48	55	20	2.75	216	12	36	1.17	2.22	84	2.6
45	2018-09-20	adult	male	44	88	22	2.68	231	10	35	1.43	1.69	79	3
46	2018-10-18	adult	male	46	64	29	2.91	324	12	59	1.48	1.68	105	2.3
47	2018-10-19	adult	male	47	92	25	2.88	202	7	31	1.38	1.83	78	2.5
48	2018-10-19	young adult	male	46	118	31	2.88	275	10	41	1.49	1.81	87	2.2
49	2018-10-22	adult	male	46	53	31	2.95	341	9	44	1.4	1.31	90	2.8
50	2018-10-22	young adult	male	45	166	23	2.83	199	10	37	1.16	1.52	82	2
51	2018-10-22	adult	male	41	83	22	2.85	293	11	45	1.22	1.64	86	2.2
52	2018-10-23	adult	male	46	104	25	2.78	254	10	36	1.24	1.65	82	3
53	2018-10-23	adult	male	45	75	29	2.85	297	11	45	1.51	1.83	90	1.7
54	2018-10-24	adult	male	47	73	24	2.68	285	9	42	1.28	1.37	89	2.8
55	2018-10-24	young adult	male	45	93	17	2.77	224	9	43	1.24	1.64	88	1.9
56	2018-10-24	adult	male	45	55	25	2.95	191	9	50	1.48	1.61	95	1.8
57	2019-03-28	adult	male	52	46	36	2.79	298	11	41	1.4	1.82	93	3.9
58	2019-04-02	old adult	male	51	81	27	2.74	410	13	40	1.36	2.61	91	4.2
59	2019-04-05	adult	male	50	117	23	2.65	340	27	43	1.16	1.69	93	3.4
60	2019-04-09	adult	male	48	80	28	2.67	245	12	45	1.41	2.31	93	3.5
61	2019-04-12	adult	male	51	60	26	2.76	207	11	38	1.39	2.02	89	3.5
62	2019-04-12	adult	male	49	98	32	2.74	387	28	40	1.27	1.91	88	4.2
63	2019-05-25	adult	male	48	58	28	2.73	210	11	54	1.51	1.76	102	4.5
64	2019-05-25	adult	male	50	53	25	2.72	212	14	47	1.7	1.84	97	4
65	2019-05-25	adult	male	50	117	29	2.74	195	11	40	1.35	1.89	90	3.3
66	2019-07-06	adult	male	51	72	30	2.86	177	15	60	1.62	1.77	112	3
67	2019-07-12	young adult	male	49	154	21	2.72	163	12	37	1.42	1.62	86	2.4
68	2019-07-12	old adult	female	46	43	25	2.56	232	11	46	1.18	0.92	92	2.8
69	2019-07-12	calf	female	56	484	23	2.99	363	26	26	1.22	2.38	82	2.9
70	2019-07-16	young adult	male	45	127	32	2.95	253	11	47	1.55	1.62	92	4.1
71	2019-07-19	adult	male	49	93	27	2.83	284	13	41	1.35	1.78	89	4.1
72	2019-07-23	adult	male	47	56	26	2.58	178	10	35	1.5	1.74	82	2.2
73	2019-07-26	adult	male	50	110	29	2.87	231	12	41	1.55	2.01	91	1
74	2019-07-29	adult	male	48	74	29	2.77	291	12	44	1.37	1.45	92	3.2
75	2019-08-01	young adult	male	51	91	39	2.79	222	12	38	1.42	1.79	90	2.4
76	2019-08-02	adult	male	51	66	30	3.04	264	13	55	1.5	1.84	106	2.5
77	2019-08-26	adult	male	45	64	26	2.73	238	9	48	1.28	1.45	93	3
78	2016-07-10	young adult	male	50	87	13	2.74	196	13	33	1.53	2.09	83	2.5
79	2018-06-21	young adult	male	40	138	13	2.54	138	27	52	1.07	1.41	92	1.2
outlier
